# Supplementary material for: Mathematical design of prokaryotic clone-based microarrays
Source: BMC Bioinformatics. 2005 Sep 28;6:238. doi: 10.1186/1471-2105-6-238 (PMC1262695; doi:10.1186/1471-2105-6-238)
Supplement: Additional File 1 — The MIC- and GSI-equations (eq. 16 and 18), and the derived equations for prediction of the optimal values for IS (eq. 20 and 21), are available as a Microsoft Excel fill in spreadsheet. This spreadsheet can also be applied for the generation of contour plots in which the represented gene fractions are depicted as a function of the number of clones and the insert size. [file 1471-2105-6-238-S1.xls]

## Sheet: Fill in
		INPUT					OUTPUT
N (-)	IS (bp)	GS (Mbp)	R (-)1	Omf (bp)1	DIC (%)2	pGSI (-)3	ISopt_GSI (bp)3	pMIC (-)3	ISopt_MIC (bp)3		logisch j	logisch h	logisch g		a	b2	c1	c2	d1	d2	e1	e2	f	h	I	j	k
						VM	VM	VM	VM		TRUE	TRUE	TRUE	0.544	0.544	0	0	0	0	0	0	0	0	0	0	0	0
						VM	VM	VM	VM		TRUE	TRUE	TRUE	0.544	0.544	0	0	0	0	0	0	0	0	0	0	0	0
						VM	VM	VM	VM		TRUE	TRUE	TRUE	0.544	0.544	0	0	0	0	0	0	0	0	0	0	0	0
						VM	VM	VM	VM		TRUE	TRUE	TRUE	0.544	0.544	0	0	0	0	0	0	0	0	0	0	0	0
						VM	VM	VM	VM		TRUE	TRUE	TRUE	0.544	0.544	0	0	0	0	0	0	0	0	0	0	0	0
						VM	VM	VM	VM		TRUE	TRUE	TRUE	0.544	0.544	0	0	0	0	0	0	0	0	0	0	0	0
						VM	VM	VM	VM		TRUE	TRUE	TRUE	0.544	0.544	0	0	0	0	0	0	0	0	0	0	0	0
						VM	VM	VM	VM		TRUE	TRUE	TRUE	0.544	0.544	0	0	0	0	0	0	0	0	0	0	0	0
						VM	VM	VM	VM		TRUE	TRUE	TRUE	0.544	0.544	0	0	0	0	0	0	0	0	0	0	0	0
						VM	VM	VM	VM		TRUE	TRUE	TRUE	0.544	0.544	0	0	0	0	0	0	0	0	0	0	0	0
ad 1) information only required for pGSI
ad 2) information only required for pMIC
ad 3) VM: Variables missing
															a	b1	b2	c1	c2	d1	d2	e1	e2	f	g	h	I	j	k	l
															0.484459	0.00254261	-1.51294e-05	0.000127014	-5.21599e-09	-0.122161	0.00342245	0.000394969	-9.5682e-08	-9.85065e-06	-4.60499e-07	0.000325029	-1.68976e-08	2.00677e-05	2.25852e-06	2.59632e-11	8.82533	0
													TRUE	0.484459	0.484459	0	0	0	0	0	0	0	0	0	0	0	0	0	0	0
													TRUE	0.484459	0.484459	0	0	0	0	0	0	0	0	0	0	0	0	0	0	0
													TRUE	0.484459	0.484459	0	0	0	0	0	0	0	0	0	0	0	0	0	0	0
													TRUE	0.484459	0.484459	0	0	0	0	0	0	0	0	0	0	0	0	0	0	0
													TRUE	0.484459	0.484459	0	0	0	0	0	0	0	0	0	0	0	0	0	0	0
													TRUE	0.484459	0.484459	0	0	0	0	0	0	0	0	0	0	0	0	0	0	0
													TRUE	0.484459	0.484459	0	0	0	0	0	0	0	0	0	0	0	0	0	0	0
													TRUE	0.484459	0.484459	0	0	0	0	0	0	0	0	0	0	0	0	0	0	0
													TRUE	0.484459	0.484459	0	0	0	0	0	0	0	0	0	0	0	0	0	0	0
													TRUE	0.484459	0.484459	0	0	0	0	0	0	0	0	0	0	0	0	0	0	0
N		GS	R	DIC		IS opt MIC									a	b1	b2	c1	c2	d1	d2	e1	e2	f	g	h	I	j	k	l
0		0		0		2064.17	TRUE	2064.17							0.4845	0.002543	-1.513e-05	0.000127	-5.216e-09	-0.1222	0.003422	0.000395	-9.568e-08	-9.851e-06	-4.605e-07	0.000325	-1.69e-08	2.007e-05	2.259e-06	2.596e-11
0		0		0		2064.17	TRUE	2064.17							0.4845	0.002543	-1.513e-05	0.000127	-5.216e-09	-0.1222	0.003422	0.000395	-9.568e-08	-9.851e-06	-4.605e-07	0.000325	-1.69e-08	2.007e-05	2.259e-06	2.596e-11
0		0		0		2064.17	TRUE	2064.17							0.4845	0.002543	-1.513e-05	0.000127	-5.216e-09	-0.1222	0.003422	0.000395	-9.568e-08	-9.851e-06	-4.605e-07	0.000325	-1.69e-08	2.007e-05	2.259e-06	2.596e-11
0		0		0		2064.17	TRUE	2064.17							0.4845	0.002543	-1.513e-05	0.000127	-5.216e-09	-0.1222	0.003422	0.000395	-9.568e-08	-9.851e-06	-4.605e-07	0.000325	-1.69e-08	2.007e-05	2.259e-06	2.596e-11
0		0		0		2064.17	TRUE	2064.17							0.4845	0.002543	-1.513e-05	0.000127	-5.216e-09	-0.1222	0.003422	0.000395	-9.568e-08	-9.851e-06	-4.605e-07	0.000325	-1.69e-08	2.007e-05	2.259e-06	2.596e-11
0		0		0		2064.17	TRUE	2064.17							0.4845	0.002543	-1.513e-05	0.000127	-5.216e-09	-0.1222	0.003422	0.000395	-9.568e-08	-9.851e-06	-4.605e-07	0.000325	-1.69e-08	2.007e-05	2.259e-06	2.596e-11
0		0		0		2064.17	TRUE	2064.17							0.4845	0.002543	-1.513e-05	0.000127	-5.216e-09	-0.1222	0.003422	0.000395	-9.568e-08	-9.851e-06	-4.605e-07	0.000325	-1.69e-08	2.007e-05	2.259e-06	2.596e-11
0		0		0		2064.17	TRUE	2064.17							0.4845	0.002543	-1.513e-05	0.000127	-5.216e-09	-0.1222	0.003422	0.000395	-9.568e-08	-9.851e-06	-4.605e-07	0.000325	-1.69e-08	2.007e-05	2.259e-06	2.596e-11
0		0		0		2064.17	TRUE	2064.17							0.4845	0.002543	-1.513e-05	0.000127	-5.216e-09	-0.1222	0.003422	0.000395	-9.568e-08	-9.851e-06	-4.605e-07	0.000325	-1.69e-08	2.007e-05	2.259e-06	2.596e-11
0		0		0		2064.17	TRUE	2064.17							0.4845	0.002543	-1.513e-05	0.000127	-5.216e-09	-0.1222	0.003422	0.000395	-9.568e-08	-9.851e-06	-4.605e-07	0.000325	-1.69e-08	2.007e-05	2.259e-06	2.596e-11
N (-)	IS (bp)	GS (Mbp)	R (-)	O (bp)		IS opt GSI									a	b2	c1	c2	d1	d2	e1	e2	f	h	I	j	k
0	0	0	0	0		2752.93	TRUE	2752.93							0.544	-4.264e-08	6.13e-05	0	-0.0784	0.003307	-0.0005355	9.726e-08	1.686e-08	2.553e-06	-2.222e-08	2.423e-05	-1.761e-06
0	0	0	0	0		2752.93	TRUE	2752.93							0.544	-4.264e-08	6.13e-05	0	-0.0784	0.003307	-0.0005355	9.726e-08	1.686e-08	2.553e-06	-2.222e-08	2.423e-05	-1.761e-06
0	0	0	0	0		2752.93	TRUE	2752.93							0.544	-4.264e-08	6.13e-05	0	-0.0784	0.003307	-0.0005355	9.726e-08	1.686e-08	2.553e-06	-2.222e-08	2.423e-05	-1.761e-06
0	0	0	0	0		2752.93	TRUE	2752.93							0.544	-4.264e-08	6.13e-05	0	-0.0784	0.003307	-0.0005355	9.726e-08	1.686e-08	2.553e-06	-2.222e-08	2.423e-05	-1.761e-06
0	0	0	0	0		2752.93	TRUE	2752.93							0.544	-4.264e-08	6.13e-05	0	-0.0784	0.003307	-0.0005355	9.726e-08	1.686e-08	2.553e-06	-2.222e-08	2.423e-05	-1.761e-06
0	0	0	0	0		2752.93	TRUE	2752.93							0.544	-4.264e-08	6.13e-05	0	-0.0784	0.003307	-0.0005355	9.726e-08	1.686e-08	2.553e-06	-2.222e-08	2.423e-05	-1.761e-06
0	0	0	0	0		2752.93	TRUE	2752.93							0.544	-4.264e-08	6.13e-05	0	-0.0784	0.003307	-0.0005355	9.726e-08	1.686e-08	2.553e-06	-2.222e-08	2.423e-05	-1.761e-06
0	0	0	0	0		2752.93	TRUE	2752.93							0.544	-4.264e-08	6.13e-05	0	-0.0784	0.003307	-0.0005355	9.726e-08	1.686e-08	2.553e-06	-2.222e-08	2.423e-05	-1.761e-06
0	0	0	0	0		2752.93	TRUE	2752.93							0.544	-4.264e-08	6.13e-05	0	-0.0784	0.003307	-0.0005355	9.726e-08	1.686e-08	2.553e-06	-2.222e-08	2.423e-05	-1.761e-06
0	0	0	0	0		2752.93	TRUE	2752.93							0.544	-4.264e-08	6.13e-05	0	-0.0784	0.003307	-0.0005355	9.726e-08	1.686e-08	2.553e-06	-2.222e-08	2.423e-05	-1.761e-06
GS (Mbp)
Omf (bp)1
DIC (%)2
R (-)1
ad 1) information only required for pGSI
ad 2) information only required for pMIC
DATA CONTOURPLOT GSI
	200	400	600	800	1000	1200	1400	1600	1800	2000		2000		a	b2	c1	c2	d1	d2	e1	e2	f	h	I	j	k
1000	0.497646	0.397774	0.305682	0.22137	0.14484	0.0760904	0.0151216	-0.0380664	-0.0834736	-0.1211		-0.1211		0.544	-4.264e-08	6.13e-05	0	-0.0784	0.003307	-0.0005355	9.726e-08	1.686e-08	2.553e-06	-2.222e-08	2.423e-05	-1.761e-06
2000	0.554502	0.450186	0.35365	0.264894	0.18392	0.110726	0.0453136	-0.0123184	-0.0621696	-0.10424		-0.10424		0.544	-4.264e-08	6.13e-05	0	-0.0784	0.003307	-0.0005355	9.726e-08	1.686e-08	2.553e-06	-2.222e-08	2.423e-05	-1.761e-06
3000	0.611358	0.502598	0.401618	0.308418	0.223	0.145362	0.0755056	0.0134296	-0.0408656	-0.08738		-0.08738		0.544	-4.264e-08	6.13e-05	0	-0.0784	0.003307	-0.0005355	9.726e-08	1.686e-08	2.553e-06	-2.222e-08	2.423e-05	-1.761e-06
4000	0.668214	0.55501	0.449586	0.351942	0.26208	0.179998	0.105698	0.0391776	-0.0195616	-0.07052		-0.07052		0.544	-4.264e-08	6.13e-05	0	-0.0784	0.003307	-0.0005355	9.726e-08	1.686e-08	2.553e-06	-2.222e-08	2.423e-05	-1.761e-06
5000	0.72507	0.607422	0.497554	0.395466	0.30116	0.214634	0.13589	0.0649256	0.0017424	-0.05366		-0.05366		0.544	-4.264e-08	6.13e-05	0	-0.0784	0.003307	-0.0005355	9.726e-08	1.686e-08	2.553e-06	-2.222e-08	2.423e-05	-1.761e-06
6000	0.781926	0.659834	0.545522	0.43899	0.34024	0.24927	0.166082	0.0906736	0.0230464	-0.0368		-0.0368		0.544	-4.264e-08	6.13e-05	0	-0.0784	0.003307	-0.0005355	9.726e-08	1.686e-08	2.553e-06	-2.222e-08	2.423e-05	-1.761e-06
7000	0.838782	0.712246	0.59349	0.482514	0.37932	0.283906	0.196274	0.116422	0.0443504	-0.01994		-0.01994		0.544	-4.264e-08	6.13e-05	0	-0.0784	0.003307	-0.0005355	9.726e-08	1.686e-08	2.553e-06	-2.222e-08	2.423e-05	-1.761e-06
8000	0.895638	0.764658	0.641458	0.526038	0.4184	0.318542	0.226466	0.14217	0.0656544	-0.00308		-0.00308		0.544	-4.264e-08	6.13e-05	0	-0.0784	0.003307	-0.0005355	9.726e-08	1.686e-08	2.553e-06	-2.222e-08	2.423e-05	-1.761e-06
9000	0.952494	0.81707	0.689426	0.569562	0.45748	0.353178	0.256658	0.167918	0.0869584	0.01378		0.01378		0.544	-4.264e-08	6.13e-05	0	-0.0784	0.003307	-0.0005355	9.726e-08	1.686e-08	2.553e-06	-2.222e-08	2.423e-05	-1.761e-06
10000	1.00935	0.869482	0.737394	0.613086	0.49656	0.387814	0.28685	0.193666	0.108262	0.03064		0.03064		0.544	-4.264e-08	6.13e-05	0	-0.0784	0.003307	-0.0005355	9.726e-08	1.686e-08	2.553e-06	-2.222e-08	2.423e-05	-1.761e-06
DATA CONTOUR PLOT p MIC
	200	400	600	800	1000	1200	1400	1600	1800	2000		2000		a	b1	b2	c1	c2	d1	d2	e1	e2	f	g	h	I	j	k	l
1000	0.678077	0.742215	0.798699	0.847529	0.888704	0.922225	0.948091	0.966303	0.976861	0.979764		0.979764		0.4845	0.002543	-1.513e-05	0.000127	-5.216e-09	-0.1222	0.003422	0.000395	-9.568e-08	-9.851e-06	-4.605e-07	0.000325	-1.69e-08	2.007e-05	2.259e-06	2.596e-11
2000	0.786049	0.846807	0.899911	0.945361	0.983156	1.0133	1.03578	1.05062	1.05779	1.05732		1.05732		0.4845	0.002543	-1.513e-05	0.000127	-5.216e-09	-0.1222	0.003422	0.000395	-9.568e-08	-9.851e-06	-4.605e-07	0.000325	-1.69e-08	2.007e-05	2.259e-06	2.596e-11
3000	0.883589	0.940967	0.990691	1.03276	1.06718	1.09394	1.11304	1.1245	1.12829	1.12444		1.12444		0.4845	0.002543	-1.513e-05	0.000127	-5.216e-09	-0.1222	0.003422	0.000395	-9.568e-08	-9.851e-06	-4.605e-07	0.000325	-1.69e-08	2.007e-05	2.259e-06	2.596e-11
4000	0.970697	1.0247	1.07104	1.10973	1.14076	1.16414	1.17987	1.18794	1.18836	1.18112		1.18112		0.4845	0.002543	-1.513e-05	0.000127	-5.216e-09	-0.1222	0.003422	0.000395	-9.568e-08	-9.851e-06	-4.605e-07	0.000325	-1.69e-08	2.007e-05	2.259e-06	2.596e-11
5000	1.04737	1.09799	1.14096	1.17626	1.20392	1.22392	1.23627	1.24096	1.238	1.22738		1.22738		0.4845	0.002543	-1.513e-05	0.000127	-5.216e-09	-0.1222	0.003422	0.000395	-9.568e-08	-9.851e-06	-4.605e-07	0.000325	-1.69e-08	2.007e-05	2.259e-06	2.596e-11
6000	1.11362	1.16086	1.20044	1.23237	1.25664	1.27326	1.28223	1.28354	1.2772	1.2632		1.2632		0.4845	0.002543	-1.513e-05	0.000127	-5.216e-09	-0.1222	0.003422	0.000395	-9.568e-08	-9.851e-06	-4.605e-07	0.000325	-1.69e-08	2.007e-05	2.259e-06	2.596e-11
7000	1.16943	1.21329	1.24949	1.27804	1.29894	1.31218	1.31776	1.3157	1.30597	1.2886		1.2886		0.4845	0.002543	-1.513e-05	0.000127	-5.216e-09	-0.1222	0.003422	0.000395	-9.568e-08	-9.851e-06	-4.605e-07	0.000325	-1.69e-08	2.007e-05	2.259e-06	2.596e-11
8000	1.21481	1.25529	1.28811	1.31328	1.3308	1.34066	1.34286	1.33742	1.32431	1.30356		1.30356		0.4845	0.002543	-1.513e-05	0.000127	-5.216e-09	-0.1222	0.003422	0.000395	-9.568e-08	-9.851e-06	-4.605e-07	0.000325	-1.69e-08	2.007e-05	2.259e-06	2.596e-11
9000	1.24976	1.28686	1.3163	1.33809	1.35222	1.3587	1.35753	1.3487	1.33222	1.30808		1.30808		0.4845	0.002543	-1.513e-05	0.000127	-5.216e-09	-0.1222	0.003422	0.000395	-9.568e-08	-9.851e-06	-4.605e-07	0.000325	-1.69e-08	2.007e-05	2.259e-06	2.596e-11
10000	1.27427	1.30799	1.33406	1.35246	1.36322	1.36632	1.36177	1.34956	1.3297	1.30218		1.30218		0.4845	0.002543	-1.513e-05	0.000127	-5.216e-09	-0.1222	0.003422	0.000395	-9.568e-08	-9.851e-06	-4.605e-07	0.000325	-1.69e-08	2.007e-05	2.259e-06	2.596e-11

## Sheet: R-values
Genus	Organism	(R)
Proteobacteria Gammaproteobacteria Enterobacteriales	Escherichia coli K-12 MG1655	1.6
	Escherichia coli O157:H7 EDL933	1.6
	Escherichia coli CFT073	1.6
	Salmonella typhi CT19	1.4
	Salmonella typhimurium LT2	1.6
	Yersinia pestis CO92	1.4
	Shigella flexneri 2a str. 2457T	1.5
	Buchnera aphidicola Sg	1.5
	Wigglesworthia glossinidia	1.5
Proteobacteria Gammaproteobacteria Pasteurellales	Haemophilus influenzae Rd	1.7
	Pasteurella multocida PM70	1.7
Proteobacteria Gammaproteobacteria Xanthomonadales	Xylella fastidiosa 9a5c	1.5
	Xanthomonas campestris ATCC33913	1.5
Proteobacteria Gammaproteobacteria Vibrionales	Vibrio cholerae El Tor N16961	1.8
	Vibrio parahaemolyticus RIMD2210633	1.5
	Vibrio vulnificus CMCP6	1.5
Proteobacteria Gammaproteobacteria Pseudomonadales	Pseudomonas aeruginosa PA01	1.6
	Pseudomonas putida KT2440	1.6
Proteobacteria Gammaproteobacteria Legionellales	Coxiella burnetii RSA 493	1.6
Proteobacteria Betaproteobacteria	Neisseria meningitidis Z2491	1.6
	Ralstonia solanacearum GMI1000	1.6
Proteobacteria Epsilonproteobacteria	Helicobacter pylori 26695	2.3
	Campylobacter jejuni NCTC11168	2.7
Proteobacteria Alphaproteobacteria	Rickettsia prowazekii Nadrid E	1.4
	Sinorhizobium meliloti 1021	1.5
	Agrobacterium tumefaciens C58	1.5
	Brucella suis 1330	1.5
	Caulobacter crescentus	1.5
Firmicutes Bacillales	Bacillus subtilis 168	1.6
	Oceanobacillus iheyensis HTE831	1.6
	Stapylococcus aureus MW2	1.6
	Listeria monocytogenes EGD-e	1.8
	Listeria innocua Clip11262	1.8
Firmicutes Clostridia	Clostridium acetobutylicum ATCC824	1.6
	Clostridium tetani E88	1.6
	Thermoanaerobacter tengcongensis MB4T	2
Firmicutes Lactobacillales	Lactococcus lactis IL1403	1.5
	Streptococcus agalactiae 2603	1.8
	Streptococcus pneumoniae R6	1.8
	Lactobacillus plantarum WCFS1	1.6
	Enterococcus faecalis V583	1.8
Firmicutes Mollicutes	Mycoplasma pneumoniae M129	2.1
	Mycoplasma genitalium G37	3.1
	Mycoplasma penetrans HF-2	1.6
	Ureaplasma urealyticum (serovar 3)	2.1
Actinobacteria	Mycobacterium tuberculosis H37Rv	1.7
	Corynebacterium glutamicum ATCC 13032	1.5
	Streptomyces coelicolor A3(2)	1.4
	Tropheryma whipplei Twist	1.9
	Bifidobacterium longum NCC2705	1.3
Fusobacteria	Fusobacterium nucleatum ATCC25586	2
Chlamydia	Chlamydia trachomatis (serovar D)	1.6
	Chlamydophila pneumoniae AR39	1.6
Spirochete	Borrelia burgdorferi B31	1.8
	Treponema pallidum Nichols	1.9
	Leptospira interrogans 56601	1.5
Bacteroid	Bacteroides thetaiotaomicron VPI-5482	1.8
Cyanobacteria	Thermosynechococcus elongatus BP-1	1.6
	Nostoc sp. PCC 7120	1.2
Green sulfur bacteria	Chlorobium tepidum TLS	1.6
Deinococcus	Deinococcus radiodurans R1	1.5
Hyperthermophilic bacteria	Aquifex aeolicus VF5	2.1
	Thermotoga maritima MSB8	3
Archae Euryarchaeota	Methanococcus jannaschii DSM2661	1.8
	Pyrococcus furiosus DSM3638	2
	Archaeoglobus fulgidus DSM4304	2.1
	Thermoplasma acidophilum DSM1728	1.5
	Methanosarcina acetivorans C2A	1.3
	Methanosarcina mazei Goe1	1.3
	Pyrococcus abyssi	2.1
Archae Crenarchaeota	Aeropyrum pernix K1	2
	Sulfolobus solfotaricus P2	1.6
	Pyrobaculum aerophilum IM2	1.7
